# Supplementary material for: NF-κB subunits direct kinetically distinct transcriptional cascades in antigen receptor-activated B cells
Source: Nat Immunol. 2023 Jul 31;24(9):1552–64. doi: 10.1038/s41590-023-01561-7 (PMC10457194; doi:10.1038/s41590-023-01561-7)
Supplement: Supplementary file 5 — qRT–PCR primers used in Supplementary Figs. 4c and 5e. [file 41590_2023_1561_MOESM5_ESM.xlsx]

## Sheet: qRT-PCR PRIMERS
RT-PCR Primers - Figures S4c and S5e
Primer Name	Sequence
B actin-F	GGTGTCCGGAGGCACTCTT
B actin-R	TGAAAGTGGTCTCATGGATACCA
Nfkbia-F	AGC ATC TCC ACT CCG TCC T
Nfkbia-R	GAC ATC AGC ACC CAA AGT CA
Tnfaip3-F	AGG ACT TTG CTA CGA CAC TCG
Tnfaip3-R	TCT GAG GAT GTT GCT GAG GA
Gadd45b-F	CTGTATGACAGTTCGTGACCAG
Gadd45b-R	CATTGACATCGTCCGGGTATC
Pim1-F	GCT TCG GCT CGG TCT ACT
Pim1-R	CAA TCG GAA ATC CGG TCC TT
Samsn1-F	TTC ACG CCA AGT CCC TAT G
Samsn1-R	ATT GTT CAG CAT CCC TGT CC
Bhlhe40-F	GGT GAT TTG TCG GGA AGA AA
Bhlhe40-R	CGA TGG AGA TGA GTG ACG AG
Tgif1-F	GAGGATGAAGACAGCATGGA
Tgif1-R	TTCTCAGCATGTCAGGAAGG
Ing3-F	CAG ATG AAA GAA GGG CGA AG
Ing3-R	GTG CCG ATG AGG AGG AGT AG
Ripk2-F	CTC GTG TTC CTT GGC TGT AAT
Ripk2-R	CTC ACA ATG GCT TCC CTC TT
Gapdh-F	GCTCCTGGAAGATGGTGATG
Gapdh-R	GACTCCACTCACGGCAAAT
Bcl2l1-F	GACAAGGAGATGCAGGTATTGG
Bcl2l1-R	TCCCGTAGAGATCCACAAAAGT
