# Supplementary material for: NF-κB subunits direct kinetically distinct transcriptional cascades in antigen receptor-activated B cells
Source: Nat Immunol. 2023 Jul 31;24(9):1552–64. doi: 10.1038/s41590-023-01561-7 (PMC10457194; doi:10.1038/s41590-023-01561-7)
Supplement: Supplementary file 6 — Supporting data for Supplementary Fig. 1b. Nuclear Translocation_Similarity index between RelA and DAPI. [file 41590_2023_1561_MOESM6_ESM.xlsx]

## Sheet: Sheet1
Similarity Index (RelA/DAPI) (Nulclear Translocation)	resting	1h-IgM	1h-P+I
Rep1	12.5	49.6	93.2
Rep2	14.2	52.3	93.7
Rep3	16.5	53.6	92.3
