# Supplementary material for: NF-κB subunits direct kinetically distinct transcriptional cascades in antigen receptor-activated B cells
Source: Nat Immunol. 2023 Jul 31;24(9):1552–64. doi: 10.1038/s41590-023-01561-7 (PMC10457194; doi:10.1038/s41590-023-01561-7)
Supplement: Supplementary file 7 — Supporting data for Supplementary Fig. 3c. Median fluorescence intensity (MFI) for NF-κB targets. [file 41590_2023_1561_MOESM7_ESM.xlsx]

## Sheet: Sheet1
	Median Fluorescence Intensity (MFI) for NF-kB targets
Myc	Basal	4h IgM	4h IgM+BAY	18h IgM	18h IgM+BAY
Rep1	16	55.5	27.6	59	22.2
Rep2	15.7	61.8	26.7	62.9	24.5
Egr2	Basal	4h IgM	4h IgM+BAY	18h IgM	18h IgM+BAY
Rep1	43.9	64	50.77	107.2	76.2
Rep2	42.2	67.8	49	112	90
Rel	Basal	4h IgM	4h IgM+BAY	18h IgM	18h IgM+BAY
Rep1	2530	3997	2877	15343	8148
Rep2	2422	3758	2746	15161	7725
Nfkbia	Basal	4h IgM	4h IgM+BAY	18h IgM	18h IgM+BAY
Rep1	171	159	118	394	244
Rep2	161	158	122	375	225
Rep3	241	226	154	516	404
Bhleh40 (Dec1)	Basal	4h IgM	4h IgM+BAY	18h IgM	18h IgM+BAY
Rep1	185	209	162	394	286
Rep2	177	196	162	375	292
Ezh2	Basal	4h IgM	4h IgM+BAY	18h IgM	18h IgM+BAY
Rep1	85.8	111	83.2	226	185
Rep2	86.7	104	80.2	221	176
Hsp90b	Basal	4h IgM	4h IgM+BAY	18h IgM	18h IgM+BAY
Rep1	18289	21481	14937	37856	33900
Rep2	18344	22131	18289	39354	33199
CD72	Basal	4h IgM	4h IgM+BAY	18h IgM	18h IgM+BAY
Rep1	661	1097	712	3497	2080
Rep2	472	779	442	2029	1183
Rep3	422	722	402	1971	1033
