# Supplementary material for: NF-κB subunits direct kinetically distinct transcriptional cascades in antigen receptor-activated B cells
Source: Nat Immunol. 2023 Jul 31;24(9):1552–64. doi: 10.1038/s41590-023-01561-7 (PMC10457194; doi:10.1038/s41590-023-01561-7)
Supplement: Supplementary file 11 — Statistical source data. [file 41590_2023_1561_MOESM11_ESM.xlsx]

## Sheet: Sheet1
RelA-specific				Experiment 1								Experiment 2
		Target name	Input	RelA0h	RelA1h	Rel0h	Rel18h			Target name	Input	RelA0h	RelA1h	Rel0h	Rel18h
	Replicate 1	Neg	30.7227	30.8102	31.3592	29.4103	30.965		Replicate 1	Neg	27.1498	26.8545	26.7834	29.1896	28.9376
	Replicate 2	Neg	30.2583	30.3276	31.0896	30.9813	31.5586		Replicate 2	Neg	27.2239	26.8267	27.4375	30.478	28.3686
	Replicate 1	Mcl1	32.483	30.8853	29.8412	31.357	31.5222		Replicate 1	Mcl1	29.4673	27.8647	25.5044	37.0971	28.999
	Replicate 2	Mcl1	33.6332	32.3746	29.7294	31.2846	31.8453		Replicate 2	Mcl1	29.9538	27.8559	25.3021	30.8484	29.8797
	Replicate 1	Tpb52	31.0522	29.7206	28.7376	31.8737	30.8607		Replicate 1	Tpb52	28.2473	27.8217	24.3752	30.7641	28.3257
	Replicate 2	Tpb52	31.0022	29.8301	28.6029	30.2024	30.2417		Replicate 2	Tpb52	29.5383	27.3101	24.2372	31.6911	28.641
	Replicate 1	Gm20098	32.9562	30.0992	27.9895	30.7946	30.3741		Replicate 1	Gm20098	29.4079	26.7354	24.3499	30.1853	28.2359
	Replicate 2	Gm20098	32.0342	30.6164	28.1246	30.4798	30.0359		Replicate 2	Gm20098	28.6789	26.758	23.9707	29.3437	27.157
				Experiment 1								Experiment 2
		Target name	Input	RelA0h	RelA1h	Rel0h	Rel18h			Target name	Input	RelA0h	RelA1h	Rel0h	Rel18h
	Replicate 1	Neg	30.5479	31.9372	30.8923	31.7779	31.5927		Replicate 1	Neg	30.6556	31.2067	31.2288	31.3453	30.863
	Replicate 2	Neg	30.5998	31.6593	30.7877	30.7012	32.7235		Replicate 2	Neg	30.4067	31.702	31.437	31.6542	30.9007
	Replicate 1	Ccl3	31.7985	32.4935	29.4022	32.9137	33.3405		Replicate 1	Ccl3	31.7116	31.5095	29.0736	32.345	31.1188
	Replicate 2	Ccl3	32.1539	31.4543	29.697	32.0029	32.5259		Replicate 2	Ccl3	31.8623	31.6336	29.1908	31.3454	30.7525
	Replicate 1	Cdc274	31.7962	31.8862	29.1125	32.5142	31.6568		Replicate 1	Cdc274	31.9718	31.5415	28.5039	32.5393	30.4508
	Replicate 2	Cdc274	32.2128	31.8821	28.5819	31.6463	32.454		Replicate 2	Cdc274	31.9792	32.4593	28.7927	31.5439	30.862
	Replicate 1	Gm14005	32.0446	31.8371	28.9261	32.4666	33.4671		Replicate 1	Gm14005	31.3296	31.2441	28.9953	31.9778	31.2128
	Replicate 2	Gm14005	31.701	31.5514	29.1333	31.9969	32.0638		Replicate 2	Gm14005	31.886	31.4145	29.1319	31.6694	31.4053
	Replicate 1	Pdcd1lg2	33.1398	31.8193	27.7134	31.6908	31.1559		Replicate 1	Pdcd1lg2	32.1479	30.9684	27.4168	32.2594	30.569
	Replicate 2	Pdcd1lg2	31.9129	31.3512	27.4594	32.8426	31.6275		Replicate 2	Pdcd1lg2	31.8586	30.801	27.5173	33.0442	30.9531
Rel-specific				Experiment 1								Experiment 2
		Target name	Input	RelA0h	RelA1h	Rel0h	Rel18h			Target name	Input	RelA0h	RelA1h	Rel0h	Rel18h
	Replicate 1	Neg	29.3446	30.7905	30.8123	31.7037	31.825		Replicate 1	Neg	29.6301	29.5805	29.9285	32.023	28.9436
	Replicate 2	Neg	29.4598	30.683	30.8259	32.1068	31.8014		Replicate 2	Neg	29.5377	30.2885	29.7627	33.4619	29.1404
	Replicate 1	Stim2	30.2906	31.0964	31.2435	31.5693	30.0013		Replicate 1	Stim2	30.1405	29.6974	29.6343	32.6755	27.2805
	Replicate 2	Stim2	29.7987	30.7992	31.5169	31.4212	30.6224		Replicate 2	Stim2	29.9851	29.3308	29.7497	32.0989	27.3271
	Replicate 1	Mcm9	30.4682	31.5885	31.1979	32.0276	30.1168		Replicate 1	Mcm9	30.386	29.1616	29.6235	32.0192	26.6887
	Replicate 2	Mcm9	30.4111	31.8141	31.736	31.9622	30.534		Replicate 2	Mcm9	29.9355	29.2623	29.5106	31.9527	27.2738
	Replicate 1	Psma6	29.9004	30.3645	30.7551	31.1154	29.0912		Replicate 1	Psma6	29.9595	29.0832	28.8931	33.8889	25.994
	Replicate 2	Psma6	29.4757	30.9623	30.345	31.2008	28.7475		Replicate 2	Psma6	29.8796	28.8749	29.2048	32.2323	26.2365
	Replicate 1	Etv6	29.196	29.9136	30.1758	30.9124	29.202		Replicate 1	Etv6	29.332	29.3389	29.0694	31.8932	25.959
	Replicate 2	Etv6	28.8862	30.0904	31.1924	31.1656	28.5411		Replicate 2	Etv6	29.3965	29.2091	29.107	31.9962	25.9139
	Replicate 1	Zfp619	29.9222	30.7731	30.8724	31.4762	28.289		Replicate 1	Zfp619	30.7083	29.839	28.8466	32.1076	26.0247
	Replicate 2	Zfp619	29.7113	30.1592	29.9897	30.6432	28.1712		Replicate 2	Zfp619	30.4838	29.7772	28.9959	33.069	25.7371
						Experiment 1											Experiment 2
		Target name	0 hr Input	RelA0h	1hr Input	RelA 1hr	0 hr Input	Rel0h	18 hr Input	Rel18h			Target name	0 hr Input	RelA0h	1hr Input	RelA 1hr	0 hr Input	Rel0h	Input18h	Rel18h
	Replicate 1	Neg	28.8	29.14	27.22	28.4	28.8	31.47	27.88	27.8		Replicate 1	Neg	28.3666	29.4491	28.1495	28.9166	28.3666	28.4921	28.9749	29.7965
	Replicate 2	Neg	27.87	29.31	27.11	28.42	27.87	30.63	27.38	28.95		Replicate 2	Neg	27.8701	29.8071	28.2725	29.5753	27.8701	29.9896	28.5598	29.2814
	Replicate 1	Bach2	28.85	30.55	27.46	28.79	28.85	32.23	28.52	27.53		Replicate 1	Bach2	29.6082	30.0582	28.9863	30.8173	29.6082	29.3471	29.8852	29.8015
	Replicate 2	Bach2	27.42	29.84	27.71	27.82	27.42	30.46	28.74	27.63		Replicate 2	Bach2	28.3698	30.5915	30.0152	29.9204	28.3698	29.4452	30.5787	29.6639
Rel/RelA shared					Experiment 1												Experiment 2
		Target name	Input0h	RelA0h	Input1h	RelA1h	Input0h	Rel0h	Input18h	Rel18h			Target name	Input0h	RelA0h	Input1h	RelA1h	Input0h	Rel0h	Input18h	Rel18h
	Replicate 1	Neg	27.0543	28.0676	27.396	28.9456	27.0543	27.9039	27.8794	27.6905		Replicate 1	Neg	27.7093	28.7047	26.7657	27.4728	27.7093	27.3314	27.1968	27.9423
	Replicate 2	Neg	27.421	27.819	27.3867	28.5867	27.421	28.0604	27.719	28.1378		Replicate 2	Neg	27.9588	28.5177	26.6992	27.8245	27.9588	27.5031	27.4137	28.9551
	Replicate 1	Grp132	28.4782	28.5674	29.2365	26.5348	28.4782	28.5663	29.7384	27.4152		Replicate 1	Grp132	29.3188	29.769	28.5923	26.6138	29.3188	28.7468	29.1928	28.4584
	Replicate 2	Grp132	28.8497	28.9203	28.4022	26.9231	28.8497	28.7727	29.5642	27.4458		Replicate 2	Grp132	28.9645	29.7628	28.5872	26.5486	28.9645	28.9042	28.9679	28.4607
	Replicate 1	Dendd4a	28.829	28.0698	28.684	24.8385	28.829	26.7939	29.0878	25.4213		Replicate 1	Dendd4a	29.6782	30.29	28.49	24.2757	29.6782	28.5466	28.4743	25.6493
	Replicate 2	Dendd4a	28.2801	27.6956	29.0895	24.7383	28.2801	27.7433	29.3697	25.6816		Replicate 2	Dendd4a	29.1285	29.8487	28.69	24.3126	29.1285	28.2518	28.642	25.4413
	Replicate 1	Neg	27.8656	29.7041	27.3694	28.8408	27.8656	30.5153	28.2647	27.6854		Replicate 1	Klf10	31.526	31.5923	31.159	27.9337	31.526	30.7893	31.1518	30.788
	Replicate 2	Neg	27.9023	29.9743	27.4052	29.0474	27.9023	31.2398	26.8091	28.1376		Replicate 2	Klf10	32.678	32.4213	29.1879	27.5016	32.678	31.958	30.7893	30.6904
	Replicate 1	Klf10	28.5469	29.0944	28.5615	26.8388	28.5469	not-detectable	28.5226	27.2595		Replicate 1	Neg	27.34	27.0237	27.1676	27.7523	27.34	27.4002	26.9243	28.4634
	Replicate 2	Klf10	28.7345	28.8475	28.377	26.1007	28.7345	31.5461	28.8359	27.561		Replicate 2	Neg	27.1972	26.6054	27.0171	27.6593	27.1972	27.1958	26.4898	28.306
	Replicate 1	Bcl2l1	27.9694	28.3642	27.4426	26.7005	27.9694	28.9669	28.2033	25.9816		Replicate 1	Bcl2l1	28.8221	28.3253	28.0881	25.7526	28.8221	28.4253	26.8578	26.5901
	Replicate 2	Bcl2l1	27.6805	28.1251	28.3325	27.1889	27.6805	29.2623	28.2021	26.1295		Replicate 2	Bcl2l1	29.3448	27.9548	28.0654	25.5549	29.3448	28.5114	26.9184	26.5813
	Replicate 1	Slamf6	28.4948	28.8524	27.8933	26.9106	28.4948	29.3956	28.6154	25.5922		Replicate 1	Slamf6	30.2301	27.3773	30.0224	27.7747	30.2301	27.6493	29.517	26.77
	Replicate 2	Slamf6	28.7826	28.96	28.1363	25.3986	28.7826	29.5115	29.1978	24.3193		Replicate 2	Slamf6	28.5036	28.1838	29.5857	27.114	28.5036	28.3046	29.0783	26.8423
		Target name	Input	RelA0h	RelA1h	Rel0h	Rel18h						Target name	Input0h	RelA0h	Input1h	RelA1h	Input0h	Rel0h	Input18h	Rel18h
	Replicate 1	Neg	28.0976	27.8924	28.7021	28.6059	27.7856					Replicate 1	Neg	28.9388	30.815	28.2259	31.8612	28.9388	30.4589	27.0546	29.7241
	Replicate 2	Neg	28.1632	28.5383	28.8046	28.3761	27.6724					Replicate 2	Neg	28.9977	30.6728	28.3969	31.6613	28.9977	30.149	27.9665	29.9181
	Replicate 1	Tnfaip3	29.289	27.5882	25.2081	27.7007	24.7693					Replicate 1	Tnfaip3	28.7799	28.02	27.1885	27.2492	28.7799	27.7941	28.0366	26.7474
	Replicate 2	Tnfaip3	28.7587	27.6304	24.9964	27.3789	24.8326					Replicate 2	Tnfaip3	28.1191	27.8904	27.37	26.1241	28.1191	27.5116	29.8068	26.8577
